# Supplementary material for: Transplanted human fecal microbiota enhanced Guillain Barré syndrome autoantibody responses after Campylobacter jejuni infection in C57BL/6 mice
Source: Microbiome. 2017 Aug 8;5:92. doi: 10.1186/s40168-017-0284-4 (PMC5547673; doi:10.1186/s40168-017-0284-4)
Supplement: Supplementary file 4 — Python code used to generate heatmap for 60 most abundant OTUs in humanized and conventional mice. OTUs were sorted, the 60 most abundant OTUs retrieved, and those OTUs clustered according to relative abundance using python (v 3.5) and seaborn (version 0.7.1). OTU abundance increases from light green to dark green. Left y-axis labels (network_pal) corresponds to the microbiota or inoculum; Humanized =brown; Conventional = bluegreen; inoculum = Teal. Right y-axis labels represent individual samples starting with group labels. Group labels; HI2= Humanized-Infected-260.94, HUT= Humanized-Uninfected-TSB, HI1= Humanized-Infected-11168, CI2= Conventional-Infected-260.94, CUT= Conventional-Uninfected-TSB, CI1= Conventional-Infected-11168, INO= Inoculum. (MD 4 kb) [file 40168_2017_284_MOESM4_ESM.md]

	library(vegan)

### load the RColorBrewer package for better colour options

	library(RColorBrewer)

### to install packages from Bioconductor:
	source("http://bioconductor.org/biocLite.R")
	biocLite("Heatplus")  # annHeatmap or annHeatmap2
	library(Heatplus)

	all.data <- read.csv("OTU_Count_Table.csv")  # load the data
	
	dim(all.data)
	
	head(all.data)
	
	all.data[1:3, 1:4]
	
	row.names(all.data) <- all.data$sample
	
	all.data <- all.data[, -1]
	
	all.data[1:3, 1:4]
	
	data.prop <- all.data/rowSums(all.data)
	
	data.prop[1:3, 1:3]

### colorRampPalette is in the RColorBrewer package.  This creates a colour palette that shades from light yellow to red in RGB space with 100 unique colours
	
	scaleyellowred <- colorRampPalette(c("lightyellow", "darkblue"), space = "rgb")(500)
	
	heatmap(as.matrix(data.prop), Rowv = NA, Colv = NA, col = scaleyellowred)

### Determine the maximum relative abundance for each column
	
	maxab <- apply(data.prop, 2, max)
	
	head(maxab)

### Remove the genera with less than 1% as their maximum relative abundance

	n1 <- names(which(maxab < 0.01))
	data.prop.1 <- data.prop[, -which(names(data.prop) %in% n1)]

### The margins command sets the width of the white space around the plot. The first element is the bottom margin and the second is the right margin

	heatmap(as.matrix(data.prop.1), Rowv = NA, Colv = NA, col = scaleyellowred, margins = c(10, 2))

### Calculate the Bray-Curtis dissimilarity matrix on the full dataset:

	data.dist <- vegdist(data.prop, method = "bray")

### Do average linkage hierarchical clustering. Other options are 'complete' or 'single'. You'll need to choose the one that best fits the needs of your situation and your data.

	row.clus <- hclust(data.dist, "aver")

### Make the heatmap with Rowv = as.dendrogram(row.clus)

	heatmap(as.matrix(data.prop.1), Rowv = as.dendrogram(row.clus), Colv = NA, col = scaleyellowred, margins = c(10, 3))

### You have to transpose the dataset to get the genera as rows

	data.dist.g <- vegdist(t(data.prop.1), method = "bray")
	col.clus <- hclust(data.dist.g, "aver")

### Make the heatmap with Rowv = as.dendrogram(row.clus)

	heatmap(as.matrix(data.prop.1), Rowv = as.dendrogram(row.clus), Colv = as.dendrogram(col.clus), col = scaleyellowred, margins = c(11, 3), xlab = "Family", ylab = "Sample", cexRow = 0.5, cexCol = .6 )

	heatmap.2(as.matrix(data.prop.1),Rowv = as.dendrogram(row.clus), Colv = as.dendrogram(col.clus), col = scaleyellowred, margins = c(2, 3))

	heatmap.2(as.matrix(data.prop.1), Rowv = as.dendrogram(row.clus), Colv = as.dendrogram(col.clus), col = scaleyellowred, margins = c(10, 3), trace = "none", density.info = "none", xlab = "", ylab = "", main = "", cexRow = 0.6, cexCol = 0.7, lhei = c(2, 8)) # this makes the colour-key legend a little thinner

	var1 = c(9300, 9303, 9308,	9330,	9332,	9339,	9341,	9343,	9296,	9344,	9297,	9298,	9299,	9301,	9302,	9304,	9306,	9307,	9331,	9338,	9305,	9309,	9310,	9328,	9329,	9340,	9342,	9345,	9346,	9352, 392,	395,	396,	398,	400,	401,	405,	416,	420,	424,	388,	390,	391,	394,	399,	403,	407,	408,	414,	423,	389,	393,	397,	404,	415,	417,	418,	419,	421,	422,	1)

	var1

	var1 <- replace(var1,c(1, 2, 3, 4, 5, 6, 7, 8, 9, 10, 11, 12, 13, 14, 15, 16, 17, 18, 19,20, 21, 22, 23, 24, 25, 26, 27, 28, 29, 30), c("gray",	"gray",	"gray",	"gray",	"gray",	"gray",	"gray",	"gray",	"gray",	"gray",	"gray",	"gray",	"gray",	"gray",	"gray",	"gray",	"gray",	"gray",	"gray",	"gray",	"gray",	"gray",	"gray",	"gray",	"gray",	"gray",	"gray",	"gray",	"gray",	"gray"))


	var1 <- replace(var1,c(31, 32, 33, 34, 35, 36, 37, 38, 39, 40, 41, 42, 43, 44, 45, 46, 47, 48, 49, 50, 51, 52, 53, 54, 55, 56, 57, 58, 59, 60), c("black", "black", "black","black","black","black","black","black","black","black","black","black","black","black","black","black","black","black","black","black","black","black","black", "black", "black", "black", "black", "black", "black", "black"))

	var1 <- replace(var1,c(61), c("white"))

	var1

	cbind(row.names(data.prop), var1)

	heatmap.2(as.matrix(data.prop.1),Rowv = as.dendrogram(row.clus), Colv = as.dendrogram(col.clus), col = scaleyellowred, RowSideColors = var1, margins = c(10, 3))

	heatmap.2(as.matrix(data.prop.1), Rowv = as.dendrogram(row.clus), Colv = as.dendrogram(col.clus), col = scaleyellowred, RowSideColors = var1, margins = c(15, 4), trace = "none", density.info = "none", xlab = "", ylab = "", main = "Fecal 16S rRNA Gene Analysis", cexCol = 1, cexRow = 0.7, lhei = c(2, 13)) # this makes the colour-key legend a little thinner


	dev.off()
