# Supplementary material for: Transplanted human fecal microbiota enhanced Guillain Barré syndrome autoantibody responses after Campylobacter jejuni infection in C57BL/6 mice
Source: Microbiome. 2017 Aug 8;5:92. doi: 10.1186/s40168-017-0284-4 (PMC5547673; doi:10.1186/s40168-017-0284-4)
Supplement: Supplementary file 5 — SraRun Table. NCBI SRA sample submission report for bioproject PRJNA380673. (TXT 18 kb) [file 40168_2017_284_MOESM5_ESM.txt]

BioSample_s	Experiment_s	LibrarySource_s	Library_Name_s	MBases_l	MBytes_l	Run_s	SRA_Sample_s	Sample_Name_s	isolate_s	Assay_Type_s	AvgSpotLen_l	BioProject_s	BioSampleModel_s	Center_Name_s	Consent_s	InsertSize_l	Instrument_s	LibraryLayout_s	LibrarySelection_s	LoadDate_s	Organism_s	Platform_s	ReleaseDate_s	SRA_Study_s	collected_by_s	collection_date_s	geo_loc_name_s	host_s	isolation_source_s	lab_host_s	lat_lon_s	passage_history_s	samp_size_s	sample_type_s	strain_s
SAMN06624816	SRX2676662	METAGENOMIC	9300	83	53	SRR5381536	SRS2075140	9300	1	AMPLICON	500	PRJNA380673	Metagenome or environmental	BASESPACE	public	0	Illumina MiSeq	PAIRED	RANDOM	2017-03-27	mouse gut metagenome	ILLUMINA	2017-03-27	SRP102554	Michigan State University	2014	USA	C57BL/6	Feces	C57BlL/6 wt- mouse	missing	One mouse passage via oral gavage	1 fecal pellet	16S amplicon	not applicable
SAMN06624817	SRX2676663	METAGENOMIC	9303	32	20	SRR5381537	SRS2075141	9303	2	AMPLICON	500	PRJNA380673	Metagenome or environmental	BASESPACE	public	0	Illumina MiSeq	PAIRED	RANDOM	2017-03-27	mouse gut metagenome	ILLUMINA	2017-03-27	SRP102554	Michigan State University	2014	USA	C57BL/6	Feces	C57BlL/6 wt- mouse	missing	One mouse passage via oral gavage	1 fecal pellet	16S amplicon	not applicable
SAMN06624845	SRX2676664	METAGENOMIC	9352	55	34	SRR5381538	SRS2075142	9352	30	AMPLICON	500	PRJNA380673	Metagenome or environmental	BASESPACE	public	0	Illumina MiSeq	PAIRED	RANDOM	2017-03-27	mouse gut metagenome	ILLUMINA	2017-03-27	SRP102554	Michigan State University	2014	USA	C57BL/6	Feces	C57BlL/6 wt- mouse	missing	One mouse passage via oral gavage	1 fecal pellet	16S amplicon	not applicable
SAMN06624818	SRX2676665	METAGENOMIC	9308	72	46	SRR5381539	SRS2075143	9308	3	AMPLICON	500	PRJNA380673	Metagenome or environmental	BASESPACE	public	0	Illumina MiSeq	PAIRED	RANDOM	2017-03-27	mouse gut metagenome	ILLUMINA	2017-03-27	SRP102554	Michigan State University	2014	USA	C57BL/6	Feces	C57BlL/6 wt- mouse	missing	One mouse passage via oral gavage	1 fecal pellet	16S amplicon	not applicable
SAMN06624819	SRX2676671	METAGENOMIC	9330	21	13	SRR5381544	SRS2075146	9330	4	AMPLICON	500	PRJNA380673	Metagenome or environmental	BASESPACE	public	0	Illumina MiSeq	PAIRED	RANDOM	2017-03-27	mouse gut metagenome	ILLUMINA	2017-03-27	SRP102554	Michigan State University	2014	USA	C57BL/6	Feces	C57BlL/6 wt- mouse	missing	One mouse passage via oral gavage	1 fecal pellet	16S amplicon	not applicable
SAMN06624820	SRX2676672	METAGENOMIC	9332	21	13	SRR5381545	SRS2075147	9332	5	AMPLICON	500	PRJNA380673	Metagenome or environmental	BASESPACE	public	0	Illumina MiSeq	PAIRED	RANDOM	2017-03-27	mouse gut metagenome	ILLUMINA	2017-03-27	SRP102554	Michigan State University	2014	USA	C57BL/6	Feces	C57BlL/6 wt- mouse	missing	One mouse passage via oral gavage	1 fecal pellet	16S amplicon	not applicable
SAMN06624821	SRX2676673	METAGENOMIC	9339	20	12	SRR5381546	SRS2075148	9339	6	AMPLICON	500	PRJNA380673	Metagenome or environmental	BASESPACE	public	0	Illumina MiSeq	PAIRED	RANDOM	2017-03-27	mouse gut metagenome	ILLUMINA	2017-03-27	SRP102554	Michigan State University	2014	USA	C57BL/6	Feces	C57BlL/6 wt- mouse	missing	One mouse passage via oral gavage	1 fecal pellet	16S amplicon	not applicable
SAMN06624822	SRX2676674	METAGENOMIC	9341	48	30	SRR5381547	SRS2075149	9341	7	AMPLICON	500	PRJNA380673	Metagenome or environmental	BASESPACE	public	0	Illumina MiSeq	PAIRED	RANDOM	2017-03-27	mouse gut metagenome	ILLUMINA	2017-03-27	SRP102554	Michigan State University	2014	USA	C57BL/6	Feces	C57BlL/6 wt- mouse	missing	One mouse passage via oral gavage	1 fecal pellet	16S amplicon	not applicable
SAMN06624823	SRX2676675	METAGENOMIC	9343	56	35	SRR5381548	SRS2075150	9343	8	AMPLICON	500	PRJNA380673	Metagenome or environmental	BASESPACE	public	0	Illumina MiSeq	PAIRED	RANDOM	2017-03-27	mouse gut metagenome	ILLUMINA	2017-03-27	SRP102554	Michigan State University	2014	USA	C57BL/6	Feces	C57BlL/6 wt- mouse	missing	One mouse passage via oral gavage	1 fecal pellet	16S amplicon	not applicable
SAMN06624823	SRX2676676	METAGENOMIC	9343	56	35	SRR5381549	SRS2075150	9343	8	AMPLICON	500	PRJNA380673	Metagenome or environmental	BASESPACE	public	0	Illumina MiSeq	PAIRED	RANDOM	2017-03-27	mouse gut metagenome	ILLUMINA	2017-03-27	SRP102554	Michigan State University	2014	USA	C57BL/6	Feces	C57BlL/6 wt- mouse	missing	One mouse passage via oral gavage	1 fecal pellet	16S amplicon	not applicable
SAMN06624824	SRX2676677	GENOMIC	9296	39	25	SRR5381550	SRS2075151	9296	9	AMPLICON	500	PRJNA380673	Metagenome or environmental	BASESPACE	public	0	Illumina MiSeq	PAIRED	RANDOM	2017-03-27	mouse gut metagenome	ILLUMINA	2017-03-27	SRP102554	Michigan State University	2014	USA	C57BL/6	Feces	C57BlL/6 wt- mouse	missing	One mouse passage via oral gavage	1 fecal pellet	16S amplicon	not applicable
SAMN06624828	SRX2676678	METAGENOMIC	9298	51	32	SRR5381551	SRS2075152	9299	13	AMPLICON	500	PRJNA380673	Metagenome or environmental	BASESPACE	public	0	Illumina MiSeq	PAIRED	RANDOM	2017-03-27	mouse gut metagenome	ILLUMINA	2017-03-27	SRP102554	Michigan State University	2014	USA	C57BL/6	Feces	C57BlL/6 wt- mouse	missing	One mouse passage via oral gavage	1 fecal pellet	16S amplicon	not applicable
SAMN06624825	SRX2676679	METAGENOMIC	9344	40	25	SRR5381552	SRS2075153	9344	10	AMPLICON	500	PRJNA380673	Metagenome or environmental	BASESPACE	public	0	Illumina MiSeq	PAIRED	RANDOM	2017-03-27	mouse gut metagenome	ILLUMINA	2017-03-27	SRP102554	Michigan State University	2014	USA	C57BL/6	Feces	C57BlL/6 wt- mouse	missing	One mouse passage via oral gavage	1 fecal pellet	16S amplicon	not applicable
SAMN06624827	SRX2676680	METAGENOMIC	9298	51	32	SRR5381553	SRS2075154	9298	12	AMPLICON	500	PRJNA380673	Metagenome or environmental	BASESPACE	public	0	Illumina MiSeq	PAIRED	RANDOM	2017-03-27	mouse gut metagenome	ILLUMINA	2017-03-27	SRP102554	Michigan State University	2014	USA	C57BL/6	Feces	C57BlL/6 wt- mouse	missing	One mouse passage via oral gavage	1 fecal pellet	16S amplicon	not applicable
SAMN06624826	SRX2676681	METAGENOMIC	9297	19	12	SRR5381554	SRS2075155	9297	11	AMPLICON	500	PRJNA380673	Metagenome or environmental	BASESPACE	public	0	Illumina MiSeq	PAIRED	RANDOM	2017-03-27	mouse gut metagenome	ILLUMINA	2017-03-27	SRP102554	Michigan State University	2014	USA	C57BL/6	Feces	C57BlL/6 wt- mouse	missing	One mouse passage via oral gavage	1 fecal pellet	16S amplicon	not applicable
SAMN06624829	SRX2676682	METAGENOMIC	9301	37	23	SRR5381555	SRS2075156	9301	14	AMPLICON	500	PRJNA380673	Metagenome or environmental	BASESPACE	public	0	Illumina MiSeq	PAIRED	RANDOM	2017-03-27	mouse gut metagenome	ILLUMINA	2017-03-27	SRP102554	Michigan State University	2014	USA	C57BL/6	Feces	C57BlL/6 wt- mouse	missing	One mouse passage via oral gavage	1 fecal pellet	16S amplicon	not applicable
SAMN06624830	SRX2676683	METAGENOMIC	9302	46	29	SRR5381556	SRS2075157	9302	15	AMPLICON	500	PRJNA380673	Metagenome or environmental	BASESPACE	public	0	Illumina MiSeq	PAIRED	RANDOM	2017-03-27	mouse gut metagenome	ILLUMINA	2017-03-27	SRP102554	Michigan State University	2014	USA	C57BL/6	Feces	C57BlL/6 wt- mouse	missing	One mouse passage via oral gavage	1 fecal pellet	16S amplicon	not applicable
SAMN06624830	SRX2676684	METAGENOMIC	9302	46	29	SRR5381557	SRS2075157	9302	15	AMPLICON	500	PRJNA380673	Metagenome or environmental	BASESPACE	public	0	Illumina MiSeq	PAIRED	RANDOM	2017-03-27	mouse gut metagenome	ILLUMINA	2017-03-27	SRP102554	Michigan State University	2014	USA	C57BL/6	Feces	C57BlL/6 wt- mouse	missing	One mouse passage via oral gavage	1 fecal pellet	16S amplicon	not applicable
SAMN06624831	SRX2676685	METAGENOMIC	9304	71	45	SRR5381558	SRS2075158	9304	16	AMPLICON	500	PRJNA380673	Metagenome or environmental	BASESPACE	public	0	Illumina MiSeq	PAIRED	RANDOM	2017-03-27	mouse gut metagenome	ILLUMINA	2017-03-27	SRP102554	Michigan State University	2014	USA	C57BL/6	Feces	C57BlL/6 wt- mouse	missing	One mouse passage via oral gavage	1 fecal pellet	16S amplicon	not applicable
SAMN06624829	SRX2676686	METAGENOMIC	9301	37	23	SRR5381559	SRS2075156	9301	14	AMPLICON	500	PRJNA380673	Metagenome or environmental	BASESPACE	public	0	Illumina MiSeq	PAIRED	RANDOM	2017-03-27	mouse gut metagenome	ILLUMINA	2017-03-27	SRP102554	Michigan State University	2014	USA	C57BL/6	Feces	C57BlL/6 wt- mouse	missing	One mouse passage via oral gavage	1 fecal pellet	16S amplicon	not applicable
SAMN06624833	SRX2676687	METAGENOMIC	9307	63	40	SRR5381560	SRS2075159	9307	18	AMPLICON	500	PRJNA380673	Metagenome or environmental	BASESPACE	public	0	Illumina MiSeq	PAIRED	RANDOM	2017-03-27	mouse gut metagenome	ILLUMINA	2017-03-27	SRP102554	Michigan State University	2014	USA	C57BL/6	Feces	C57BlL/6 wt- mouse	missing	One mouse passage via oral gavage	1 fecal pellet	16S amplicon	not applicable
SAMN06624832	SRX2676688	METAGENOMIC	9306	22	14	SRR5381561	SRS2075160	9306	17	AMPLICON	500	PRJNA380673	Metagenome or environmental	BASESPACE	public	0	Illumina MiSeq	PAIRED	RANDOM	2017-03-27	mouse gut metagenome	ILLUMINA	2017-03-27	SRP102554	Michigan State University	2014	USA	C57BL/6	Feces	C57BlL/6 wt- mouse	missing	One mouse passage via oral gavage	1 fecal pellet	16S amplicon	not applicable
SAMN06624834	SRX2676713	METAGENOMIC	9331	5	3	SRR5381586	SRS2075185	9331	19	AMPLICON	500	PRJNA380673	Metagenome or environmental	BASESPACE	public	0	Illumina MiSeq	PAIRED	RANDOM	2017-03-27	mouse gut metagenome	ILLUMINA	2017-03-27	SRP102554	Michigan State University	2014	USA	C57BL/6	Feces	C57BlL/6 wt- mouse	missing	One mouse passage via oral gavage	1 fecal pellet	16S amplicon	not applicable
SAMN06624835	SRX2676714	METAGENOMIC	9338	13	8	SRR5381587	SRS2075186	9338	20	AMPLICON	500	PRJNA380673	Metagenome or environmental	BASESPACE	public	0	Illumina MiSeq	PAIRED	RANDOM	2017-03-27	mouse gut metagenome	ILLUMINA	2017-03-27	SRP102554	Michigan State University	2014	USA	C57BL/6	Feces	C57BlL/6 wt- mouse	missing	One mouse passage via oral gavage	1 fecal pellet	16S amplicon	not applicable
SAMN06624836	SRX2676715	METAGENOMIC	9305	26	17	SRR5381588	SRS2075187	9305	21	AMPLICON	500	PRJNA380673	Metagenome or environmental	BASESPACE	public	0	Illumina MiSeq	PAIRED	RANDOM	2017-03-27	mouse gut metagenome	ILLUMINA	2017-03-27	SRP102554	Michigan State University	2014	USA	C57BL/6	Feces	C57BlL/6 wt- mouse	missing	One mouse passage via oral gavage	1 fecal pellet	16S amplicon	not applicable
SAMN06624828	SRX2676719	METAGENOMIC	9299	38	24	SRR5381592	SRS2075152	9299	13	AMPLICON	500	PRJNA380673	Metagenome or environmental	BASESPACE	public	0	Illumina MiSeq	PAIRED	RANDOM	2017-03-27	mouse gut metagenome	ILLUMINA	2017-03-27	SRP102554	Michigan State University	2014	USA	C57BL/6	Feces	C57BlL/6 wt- mouse	missing	One mouse passage via oral gavage	1 fecal pellet	16S amplicon	not applicable
SAMN06624830	SRX2676720	METAGENOMIC	9302	46	29	SRR5381593	SRS2075157	9302	15	AMPLICON	500	PRJNA380673	Metagenome or environmental	BASESPACE	public	0	Illumina MiSeq	PAIRED	RANDOM	2017-03-27	mouse gut metagenome	ILLUMINA	2017-03-27	SRP102554	Michigan State University	2014	USA	C57BL/6	Feces	C57BlL/6 wt- mouse	missing	One mouse passage via oral gavage	1 fecal pellet	16S amplicon	not applicable
SAMN06624838	SRX2676761	METAGENOMIC	9310	47	30	SRR5381636	SRS2075218	9310	23	AMPLICON	500	PRJNA380673	Metagenome or environmental	BASESPACE	public	0	Illumina MiSeq	PAIRED	RANDOM	2017-03-27	mouse gut metagenome	ILLUMINA	2017-03-27	SRP102554	Michigan State University	2014	USA	C57BL/6	Feces	C57BlL/6 wt- mouse	missing	One mouse passage via oral gavage	1 fecal pellet	16S amplicon	not applicable
SAMN06624837	SRX2676762	METAGENOMIC	9309	24	15	SRR5381637	SRS2075219	9309	22	AMPLICON	500	PRJNA380673	Metagenome or environmental	BASESPACE	public	0	Illumina MiSeq	PAIRED	RANDOM	2017-03-27	mouse gut metagenome	ILLUMINA	2017-03-27	SRP102554	Michigan State University	2014	USA	C57BL/6	Feces	C57BlL/6 wt- mouse	missing	One mouse passage via oral gavage	1 fecal pellet	16S amplicon	not applicable
SAMN06624839	SRX2676787	METAGENOMIC	9328	46	29	SRR5381662	SRS2075242	9328	24	AMPLICON	500	PRJNA380673	Metagenome or environmental	BASESPACE	public	0	Illumina MiSeq	PAIRED	RANDOM	2017-03-27	mouse gut metagenome	ILLUMINA	2017-03-27	SRP102554	Michigan State University	2014	USA	C57BL/6	Feces	C57BlL/6 wt- mouse	missing	One mouse passage via oral gavage	1 fecal pellet	16S amplicon	not applicable
SAMN06624840	SRX2676788	METAGENOMIC	9329	58	37	SRR5381663	SRS2075245	9329	25	AMPLICON	500	PRJNA380673	Metagenome or environmental	BASESPACE	public	0	Illumina MiSeq	PAIRED	RANDOM	2017-03-27	mouse gut metagenome	ILLUMINA	2017-03-27	SRP102554	Michigan State University	2014	USA	C57BL/6	Feces	C57BlL/6 wt- mouse	missing	One mouse passage via oral gavage	1 fecal pellet	16S amplicon	not applicable
SAMN06624842	SRX2676789	METAGENOMIC	9342	15	10	SRR5381664	SRS2075246	9342	27	AMPLICON	500	PRJNA380673	Metagenome or environmental	BASESPACE	public	0	Illumina MiSeq	PAIRED	RANDOM	2017-03-27	mouse gut metagenome	ILLUMINA	2017-03-27	SRP102554	Michigan State University	2014	USA	C57BL/6	Feces	C57BlL/6 wt- mouse	missing	One mouse passage via oral gavage	1 fecal pellet	16S amplicon	not applicable
SAMN06624843	SRX2676790	METAGENOMIC	9345	95	60	SRR5381665	SRS2075247	9345	28	AMPLICON	500	PRJNA380673	Metagenome or environmental	BASESPACE	public	0	Illumina MiSeq	PAIRED	RANDOM	2017-03-27	mouse gut metagenome	ILLUMINA	2017-03-27	SRP102554	Michigan State University	2014	USA	C57BL/6	Feces	C57BlL/6 wt- mouse	missing	One mouse passage via oral gavage	1 fecal pellet	16S amplicon	not applicable
SAMN06624844	SRX2676791	METAGENOMIC	9346	39	24	SRR5381666	SRS2075249	9346	29	AMPLICON	500	PRJNA380673	Metagenome or environmental	BASESPACE	public	0	Illumina MiSeq	PAIRED	RANDOM	2017-03-27	mouse gut metagenome	ILLUMINA	2017-03-27	SRP102554	Michigan State University	2014	USA	C57BL/6	Feces	C57BlL/6 wt- mouse	missing	One mouse passage via oral gavage	1 fecal pellet	16S amplicon	not applicable
SAMN06624846	SRX2676792	METAGENOMIC	0392	64	40	SRR5381667	SRS2075248	392	31	AMPLICON	500	PRJNA380673	Metagenome or environmental	BASESPACE	public	0	Illumina MiSeq	PAIRED	RANDOM	2017-03-27	mouse gut metagenome	ILLUMINA	2017-03-27	SRP102554	Michigan State University	2014	USA	C57BL/6	Feces	C57BlL/6 wt- mouse	missing	One mouse passage via oral gavage	1 fecal pellet	16S amplicon	not applicable
SAMN06624847	SRX2676793	METAGENOMIC	0395	52	34	SRR5381668	SRS2075250	395	32	AMPLICON	500	PRJNA380673	Metagenome or environmental	BASESPACE	public	0	Illumina MiSeq	PAIRED	RANDOM	2017-03-27	mouse gut metagenome	ILLUMINA	2017-03-27	SRP102554	Michigan State University	2014	USA	C57BL/6	Feces	C57BlL/6 wt- mouse	missing	One mouse passage via oral gavage	1 fecal pellet	16S amplicon	not applicable
SAMN06624848	SRX2676794	METAGENOMIC	0396	45	29	SRR5381669	SRS2075251	396	33	AMPLICON	500	PRJNA380673	Metagenome or environmental	BASESPACE	public	0	Illumina MiSeq	PAIRED	RANDOM	2017-03-27	mouse gut metagenome	ILLUMINA	2017-03-27	SRP102554	Michigan State University	2014	USA	C57BL/6	Feces	C57BlL/6 wt- mouse	missing	One mouse passage via oral gavage	1 fecal pellet	16S amplicon	not applicable
SAMN06624849	SRX2676795	METAGENOMIC	0398	82	53	SRR5381670	SRS2075252	398	34	AMPLICON	500	PRJNA380673	Metagenome or environmental	BASESPACE	public	0	Illumina MiSeq	PAIRED	RANDOM	2017-03-27	mouse gut metagenome	ILLUMINA	2017-03-27	SRP102554	Michigan State University	2014	USA	C57BL/6	Feces	C57BlL/6 wt- mouse	missing	One mouse passage via oral gavage	1 fecal pellet	16S amplicon	not applicable
SAMN06624849	SRX2676796	METAGENOMIC	0398	82	53	SRR5381671	SRS2075252	398	34	AMPLICON	500	PRJNA380673	Metagenome or environmental	BASESPACE	public	0	Illumina MiSeq	PAIRED	RANDOM	2017-03-27	mouse gut metagenome	ILLUMINA	2017-03-27	SRP102554	Michigan State University	2014	USA	C57BL/6	Feces	C57BlL/6 wt- mouse	missing	One mouse passage via oral gavage	1 fecal pellet	16S amplicon	not applicable
SAMN06624851	SRX2676797	METAGENOMIC	0401	63	40	SRR5381673	SRS2075253	401	36	AMPLICON	500	PRJNA380673	Metagenome or environmental	BASESPACE	public	0	Illumina MiSeq	PAIRED	RANDOM	2017-03-27	mouse gut metagenome	ILLUMINA	2017-03-27	SRP102554	Michigan State University	2014	USA	C57BL/6	Feces	C57BlL/6 wt- mouse	missing	One mouse passage via oral gavage	1 fecal pellet	16S amplicon	not applicable
SAMN06624850	SRX2676798	METAGENOMIC	0400	55	35	SRR5381674	SRS2075254	400	35	AMPLICON	500	PRJNA380673	Metagenome or environmental	BASESPACE	public	0	Illumina MiSeq	PAIRED	RANDOM	2017-03-27	mouse gut metagenome	ILLUMINA	2017-03-27	SRP102554	Michigan State University	2014	USA	C57BL/6	Feces	C57BlL/6 wt- mouse	missing	One mouse passage via oral gavage	1 fecal pellet	16S amplicon	not applicable
SAMN06624852	SRX2676799	METAGENOMIC	0405	56	36	SRR5381675	SRS2075255	405	37	AMPLICON	500	PRJNA380673	Metagenome or environmental	BASESPACE	public	0	Illumina MiSeq	PAIRED	RANDOM	2017-03-27	mouse gut metagenome	ILLUMINA	2017-03-27	SRP102554	Michigan State University	2014	USA	C57BL/6	Feces	C57BlL/6 wt- mouse	missing	One mouse passage via oral gavage	1 fecal pellet	16S amplicon	not applicable
SAMN06624853	SRX2676800	METAGENOMIC	0416	51	32	SRR5381676	SRS2075256	416	38	AMPLICON	500	PRJNA380673	Metagenome or environmental	BASESPACE	public	0	Illumina MiSeq	PAIRED	RANDOM	2017-03-27	mouse gut metagenome	ILLUMINA	2017-03-27	SRP102554	Michigan State University	2014	USA	C57BL/6	Feces	C57BlL/6 wt- mouse	missing	One mouse passage via oral gavage	1 fecal pellet	16S amplicon	not applicable
SAMN06624854	SRX2676801	METAGENOMIC	0420	40	25	SRR5381677	SRS2075257	420	39	AMPLICON	500	PRJNA380673	Metagenome or environmental	BASESPACE	public	0	Illumina MiSeq	PAIRED	RANDOM	2017-03-27	mouse gut metagenome	ILLUMINA	2017-03-27	SRP102554	Michigan State University	2014	USA	C57BL/6	Feces	C57BlL/6 wt- mouse	missing	One mouse passage via oral gavage	1 fecal pellet	16S amplicon	not applicable
SAMN06624856	SRX2676802	METAGENOMIC	0388	78	50	SRR5381678	SRS2075259	388	41	AMPLICON	500	PRJNA380673	Metagenome or environmental	BASESPACE	public	0	Illumina MiSeq	PAIRED	RANDOM	2017-03-27	mouse gut metagenome	ILLUMINA	2017-03-27	SRP102554	Michigan State University	2014	USA	C57BL/6	Feces	C57BlL/6 wt- mouse	missing	One mouse passage via oral gavage	1 fecal pellet	16S amplicon	not applicable
SAMN06624855	SRX2676803	METAGENOMIC	0424	51	32	SRR5381679	SRS2075258	424	40	AMPLICON	500	PRJNA380673	Metagenome or environmental	BASESPACE	public	0	Illumina MiSeq	PAIRED	RANDOM	2017-03-27	mouse gut metagenome	ILLUMINA	2017-03-27	SRP102554	Michigan State University	2014	USA	C57BL/6	Feces	C57BlL/6 wt- mouse	missing	One mouse passage via oral gavage	1 fecal pellet	16S amplicon	not applicable
SAMN06624857	SRX2676804	METAGENOMIC	0390	58	37	SRR5381680	SRS2075260	390	42	AMPLICON	500	PRJNA380673	Metagenome or environmental	BASESPACE	public	0	Illumina MiSeq	PAIRED	RANDOM	2017-03-27	mouse gut metagenome	ILLUMINA	2017-03-27	SRP102554	Michigan State University	2014	USA	C57BL/6	Feces	C57BlL/6 wt- mouse	missing	One mouse passage via oral gavage	1 fecal pellet	16S amplicon	not applicable
SAMN06624857	SRX2676805	METAGENOMIC	0390	58	37	SRR5381681	SRS2075260	390	42	AMPLICON	500	PRJNA380673	Metagenome or environmental	BASESPACE	public	0	Illumina MiSeq	PAIRED	RANDOM	2017-03-27	mouse gut metagenome	ILLUMINA	2017-03-27	SRP102554	Michigan State University	2014	USA	C57BL/6	Feces	C57BlL/6 wt- mouse	missing	One mouse passage via oral gavage	1 fecal pellet	16S amplicon	not applicable
